# Supplementary material for: Repeated semen exposure decreases cervicovaginal SIVmac251 infection in rhesus macaques
Source: Nat Commun. 2019 Aug 21;10:3753. doi: 10.1038/s41467-019-11814-5 (PMC6704120; doi:10.1038/s41467-019-11814-5)
Supplement: Supplementary file 4 — Source Data [file 41467_2019_11814_MOESM4_ESM.xlsx]

## Sheet: Figure 1B
					Group 1								Group 2								Group 3								Group 4
		Date	Week	Day	1J5	1H5	1I1	2I5	4J5	5H8	9H5	9J4	9L3	BH73	SBR123	BJ08	2H0	2H1	2J1	4J8	7H1	7H7	7I1	8G9	9H0	9J9	BE23	BJ39	BJ58	7I3	9J7	0H2	1H3	BH70	BJ36	2H8
Experiment	1:100	2014-06-02	1	0	1.9	1.9	1.9	1.9	1.9	1.9	1.9	1.9	1.9	1.9	1.9	1.9	1.9	1.9	1.9	1.9	1.9	1.9	1.9	1.9	1.9	1.9	1.9	1.9	1.9	1.9	1.9	1.9	1.9	1.9	1.9	1.9
	1:100	2014-06-09	2	7	1.9	1.9	1.9	1.9	1.9	1.9	1.9	1.9	1.9	1.9	1.9	1.9	1.9	1.9	1.9	1.9	1.9	1.9	1.9	1.9	1.9	1.9	1.9	1.9	1.9	1.9	1.9	1.9	3.2	2.9	1.9	1.9
	RW	2014-06-16	3	14	1.9	1.9	4.68558	1.9	1.9	1.9	1.9	1.9	1.9	5.5208	1.9	1.9	1.9	1.9	1.9	1.9	1.9	1.9	1.9	1.9	1.9	1.9	1.9	1.9	1.9	1.9	7.23847	1.9	3.58374	1.9	1.9	1.9
	1:50	2014-06-23	4	21	1.9	1.9	7.44561	1.9	1.9	1.9	1.9	1.9	1.9	7.99431	1.9	1.9	1.9	1.9	1.9	1.9	1.9	1.9	1.9	3.30931	1.9	1.9	1.9	6.45805	1.9	1.9	7.63506	1.9	7.87817	1.9	1.9	1.9
	1:50	2014-06-30	5	28	1.9	1.9	6.65384	1.9	1.9	1.9	2.57805	1.9	1.9	6.79107	1.9	1.9	1.9	1.9	1.9	1.9	1.9	1.9	1.9	7.30864	1.9	1.9	1.9	7.66931	2.91144	1.9	7.07538	1.9	7.51112	1.9	1.9	1.9
	RW	2014-07-07	6	35	1.9	1.9	6.28168	1.9	1.9	1.9	6.6882	1.9	1.9	6.02057	1.9	1.9	1.9	1.9	1.9	1.9	1.9	4.35877	1.9	7.04862	1.9	1.9	1.9	5.99572	7.46447	1.9	6.95319	1.9	7.6924	1.9	1.9	2.8
	1:50	2014-07-14	7	42	1.9	1.9	5.12739	1.9	1.9	1.9	6.68408	1.9	4.03561	5.69477	1.9	1.9	1.9	1.9	1.9	3.98415	1.9	6.36675	1.9	5.29157	1.9	1.9	1.9	5.28409	7.18663	1.9	5.95885	1.9	7.12193	1.9	1.9	7.07053
	1:50	2014-07-22	8	49	1.9	1.9		1.9	1.9	1.9		4.16467			1.9	1.9	1.9	1.9	1.9		4.25038		1.9	4.89334	1.9	1.9	1.9	4.28503		1.9		1.9		1.9	5.40938
	RW	2014-07-28	9	56	1.9	1.9		1.9	1.9	1.9					1.9	1.9	1.9	1.9	1.9				1.9		1.9	1.9	1.9			1.9		1.9		1.9
	1:50	2014-08-04	10	63	1.9	1.9		1.9	1.9	1.9	4.5				1.9	1.9	1.9	1.9	1.9			5.1	1.9		1.9	1.9	1.9		3.2	1.9		1.9		1.9
	1:50	2014-08-11	11	70	1.9	1.9		1.9	1.9	1.9			6.80798		1.9	1.9	1.9	1.9	1.9	6.2994			1.9		1.9	2.93515	1.9			1.9		1.9		1.9		4.73828
	RW	18-Agu	12	77	3.22101	1.9		1.9	1.9	1.9		6.18812			1.9	1.9	1.9	1.9	1.9		5.69819		6.60545		1.9	6.82887	1.9			2.99753		1.9		1.9	5.49203
	1:50	2014-08-25	13	84		1.9		1.9	1.9	1.9					1.9	1.9	1.9	1.9	1.9						1.9		1.9					1.9		1.9
	1:50	2014-09-02	14	91		1.9		1.9	1.9	1.9					1.9	1.9	1.9	1.9	1.9						1.9		1.9					1.9		3.22101
	RW	2014-09-08	15	98		1.9		1.9	1.9	1.9					1.9	1.9	1.9	1.9	1.9						1.9	5.25385	1.9					1.9
	1:25	2014-09-15	16	105	6.95827	1.9	4.73521	5.58316	1.9	1.9				6.53643	1.9	1.9	1.9	1.9	1.9				2.36461		1.9		1.9			4.96112	5.40298	1.9	7.1853
HIGH Dose	1:25	2014-09-22	17	112		1.9			1.9	1.9					3.9877	1.9	1.9	1.9	1.9					4.47684	1.9		1.9	3.70576				1.9
	RW	2014-09-29	18	119		1.9			1.9	1.9						3.76971	1.9	1.9	1.9						1.9		1.9					1.9		5.42387
	1:6.25	2014-10-07	19	126		7.00703			1.9	1.9	4.89123						1.9	7.13483	7.46889			5.22012			3.92432		1.9		3.43044			1.9
	1:6.25	2014-10-14	20	133				5.55123	1.9	5.29515			6.44244				4.84669			3.54398							1.9					1.9				5.2183
Observation		2014-10-20	21	140					1.9			5.75189			5.82481						5.49766						4.11019					1.9			4.80829
		2014-10-27	22	147					4.72832							3.88093																1.9
		2014-11-03	23	154		6.23399												5.95028	3.65681						4.63535							1.9
		2014-11-10	24	161						4.5321							4.59234									3.98601						1.9
		2014-11-17	25	168	8.24725																		5.22012				7.31744			2.86075
		2014-11-24	26	175					4.96374
		2014-12-01	27	182																														3.93874
		2014-12-08	28	189
		2014-12-15	29	196				5.40425							5.19393
		2014-12-22	31	203
		2014-12-29	32	210
		2015-01-05	33	217
		2015-01-12	34	224		5.6				4.5						3.8	4.5	5	1.6						4.9
		2015-01-19	35	231																							7.8
		2015-01-26	36	239					4.66321

## Sheet: Figure 1C&D
Animal ID	Condition Regimen 1	Condition Regimen 2	Study Week	Status	Status
1H3	No Semen	CEM	1		1
9J7	No Semen	CEM	2		1
8G9	No Semen	B7	3		1
BJ39	No Semen	B7	3		1
BJ58	No Semen	CEM	4		1
7H7	No Semen	B7	5		1
2H8	No Semen	CEM	5		1
7H1	No Semen	B7	7		1
BJ36	No Semen	CEM	7		1
9J9	No Semen	B7	10		1
7I1	No Semen	B7	11		1
7I3	No Semen	CEM	11		1
BH70	No Semen	CEM	13		1
BE23	No Semen	B7	15		0
0H2	No Semen	CEM	15		0
1I1	Semen	B7	2	1
BH73	Semen	CEM	2	1
9H5	Semen	B7	4	1
9L3	Semen	CEM	6	1
4J8	Semen	CEM	6	1
9J4	Semen	B7	7	1
1J5	Semen	B7	11	1
2I5	Semen	B7	15	1
1H5	Semen	B7	15	0
4J5	Semen	B7	15	0
5H8	Semen	B7	15	0
SBR123	Semen	CEM	15	0
BJ08	Semen	CEM	15	0
2H0	Semen	CEM	15	0
2H1	Semen	CEM	15	0
2J1	Semen	CEM	15	0

## Sheet: Figure 1E
Animal ID	Conditioning Group	First Viral Load	Viral Load (1 Month)	Viral Load (3 Month)
1H5	1	7	6.2	5.6
1I1	1	4.7	5.1	4.7
1J5	1	3.2	7	8.2
2I5	1	5.6	5.6	5.4
4J5	1	4.7	5	4.7
5H8	1	5.3	4.5	4.5
9H5	1	2.6	4.5	4.9
9J4	1	4.2	6.2	5.8
2H0	2	4.8	4.6	4.5
2H1	2	7.1	6	5
2J1	2	7.5	3.7	1.6
4J8	2	4	6.3	3.5
9L3	2	4	6.8	6.4
BH73	2	5.5	5.7	6.5
BJ08	2	3.8	3.9	3.8
SBR123	2	4	5.8	5.2
7H1	3	4.3	5.7	5.5
7H7	3	4.4	5.1	5.2
7I1	3	6.6	2.4	5.2
8G9	3	3.3	4.9	4.5
9H0 (Censored)	3	3.9	4.6	4.9
9J9	3	2.9	5.3	4
BE23	3	4.1	7.3	7.8
BJ39	3	6.5	4.3	3.7
1H3	4	3.2	7.5	7.2
2H8	4	2.8	4.7	5.2
7I3	4	3	5	2.9
9J7	4	7.2	6	5.4
BH70	4	3.2	5.4	3.9
BJ36	4	5.4	5.5	4.8
BJ58	4	2.9	3.2	3.4

## Sheet: Figure 1F
Animal ID	Conditioning Group	CD4 Count at First Viral Load	CD4 Count (1 Month)	CD4 Count (3 Month)
1H5	1	1701	776	317
1I1	1	781	387	401
1J5	1	2204	1201	1485
2I5	1	1707	1048	699
4J5	1	1125	623	463
5H8	1	844	569	269
9H5	1	1427	944	719
9J4	1	1144	1132	610
2H0	2	1371	984	741
2H1	2	1238	667	442
2J1	2	698	773	533
4J8	2	1195	751	1178
9L3	2	1556	852	583
BH73	2	1589	957	814
BJ08	2	746	433	281
SBR123	2	1012	859	405
7H1	3	1772	1186	1071
7H7	3	721	291	247
7I1	3	1430	954	688
8G9	3	626	477	337
9H0 (Censored)	3	1383	837	821
9J9	3	1125	612	665
BJ39	3	1485	1089	923
1H3	3	810	363	741
2H8	4	1288	472	346
7I3	4	981	1107	928
9J7	4	998	522	471
BH70	4	1178	1045	703
BJ36	4	778	600	589
BJ58	4	1094	1054	886
BE23	4	1219	767	822

## Sheet: Figure 2 - Tissue Staining
Animal ID	Treatment Group	Semen Grouping	Tissue	CD4 (Number/millimeter-square)	CD68 (positive pixes/square millimeter)	CD123 (positive pixes/square millimeter ectocervical laminar propria)	HLA-DR (positive pixes/square millimeter)	Mx1 (positive pixes/square millimeter) ectocervical epithelium and LP	Ki67 (positive pixes/square millimeter) ectocervical epithelium and LP	IFNe (positive pixes/square millimeter) of extocervical epithelium	Mx1 (LP)	Mx1 (Epi)	Ki67 (LP)	Ki67 (Epi)
G1-BC20	G5	Semen	Ecto	565.794	5684.06	3996.71	150770	125513	46119.9	111977	4700.14	120959	15110.9	28672.4
G1-BC95	G5	Semen	Ecto	354.335	6556.65	30048.3	84305.6	466828	116552	797922	58673.3	698490	37016.2	148575
G1-BD31	G5	Semen	Ecto	444.68	9481.61	3873.6	128427	206202	59356.2	342275	85189.6	208778	25458.7	122324
G2-6D3	G6	Semen	Ecto	632.792	6250.59	4562.13	172820	364063	74639.2	594129	45364.8	494827	20941.1	122447
G2-BA42	G6	Semen	Ecto	378.286	4725.93	5560.3	56976.6	453975	102277	402579	70235.5	878455	46323.1	132706
G2-BC07	G6	Semen	Ecto	451.151	8654.83	15833.1	152610	354777	103351	1.51561e+06	134355	865015	13269.4	40198.4
G3-48S	G7	No Semen	Ecto	419.934	6424.19	2668.37	91828.8	328460	12293.9	291903	12953	768943	8690.28	92312
G3-4D4	G7	No Semen	Ecto	249.853	5496.18	4057.15	118926	100270	23237.5	385454	2347.63	260181	10483.3	41882.4
G3-9H1	G7	No Semen	Ecto	229.581	2378.71	596.253	55707.1	174760	21593.6	131183	3584.17	305564	9115.45	48201.7
G4-6E9	G8	No Semen	Ecto	228.825	6058.46	51023.8	41703.2	307405	45913.3	1.19542e+06	13314.9	1.0939e+06	11484.5	121837
G4-9C0	G8	No Semen	Ecto	182.75	5957.8	16074.5	77584.7	332416	24905.9	1.03313e+06	4643.6	718883	11423.3	80638
G4-9H8	G8	No Semen	Ecto	246.466	5191.45	115975	60374.3	340333	61479.7	1.05012e+06	7826.32	854868	11665.6	91111
G1-BA12	G5	Semen	Endo	146.611	56951.3	171188	164033	83730.5	6407.48	135388
G1-BC20	G5	Semen	Endo	356.435	27779	33535.3	112861	35153.3	8492.78	37386.8
G1-BC95	G5	Semen	Endo	182.679	35710.1	276386	144720	136970	8178.76	158772
G1-BD31	G5	Semen	Endo	114.416	16940.3	14717.2	71553.6	85396.3	5100.39	39657.6
G2-6D3	G6	Semen	Endo	177.55	24751.3	24105.5	82516.5	70866.1	2110.01	20370.3
G2-BA42	G6	Semen	Endo		69079.6	76490.1	91883.2	278143	112900	391574
G2-BC07	G6	Semen	Endo	250.103	46141.4	249133	253442	50855.7	10847.4	207179
G2-BD42	G6	Semen	Endo	156.716	96764.7	4331.2	202522	100728	69169.3	44520.3
G3-48S	G7	No Semen	Endo	189.181	11574.8	225951	42225.3	15781.5	33461	15781.5
G3-4D4	G7	No Semen	Endo	175.291	66414.3	3768.94	46049.7	14674.9	9373.32	111075
G3-9H1	G7	No Semen	Endo	89.0838	11615.7	40037.2	29695.9	1477.01	4000.95	13581
G4-6E9	G8	No Semen	Endo	78.305	13027.8	16660.4	84048.2	12226.2	8779.66	49846.9
G4-9C0	G8	No Semen	Endo	59.0396	29704.5	41917.2	48060.2	110442	26663.2	61660.1
G4-9H8	G8	No Semen	Endo	108.652	29406.5	8682.04	30565.6	5193.27	8116.95	12520.4

## Sheet: Fig 2B - PBMC Flow Cytometry
ID	Group	%CD4+ T-Cells	C. Mem. CD4+ T-Cells	E. Mem. CD4+ T-Cells	Naive CD4+ T-Cells	%CD69 of CD4	%DR of CD4	%DR/CD69 of CD4	CCR5+ CD4+ T-Cells	CD95 MFI on CD4+ T-Cells	%CCR5+ of CM CD4+ T-Cells	CD69+ on CMEM CD4 T-Cells	%CD8+ T-Cells	C. Mem. CD8+ T-Cells	E. Mem. CD8+ T-Cells	Naive CD8+ T-Cells	%CD69 of CD8	%DR of CD8	DR/CD69 of CD8	CD8hi NK Cells of Lymphocytes	%CD16+ NK Cells	%CD69+ NK Cells	CD95 MFI on NK Cells	CD69 MFI on NK Cells	CD14+ Monocytes	CD16 Mono Subset	DR MFI on Monocytes	CD11c+ mDCs	CD40+ mDC	CD83+ mDC	DR MFI on mDC	CD83 MFI on mDC	CD123+ pDC	CD40+ pDC	CD83+ pDC	DR MFI on pDC	CD83 MFI on pDC	%FoxP3+ CD25+ T-Regs of Lymphs	%FoxP3+ CD25+ T-Regs of CD4	%CCR5+ of Naive CD4+ T-cells	%CCR5+ of Eff Memory CD4+ T-Cells
1H5	G1	52.0982	80.3061	4.71708	14.8409	5.4269	11.3119	1.31393	8.53687	351.7	9.83353	4.46966	39.6008	35.3997	42.7909	14.6434	12.8949	14.5043	1.90079	14.293	78.828	26.3233	200.8	216.8	2.6752	38.5467	5467	2.9056	1.01872	2.06498	2594.6	25.8	0.416	0.961538	4.42308	2560.5	32.4	0.831916	2.74033	3.41829	4.47917
1I1	G1	46.3889	67.6192	7.78206	22.6509	3.00995	5.677	0.53341	3.06539	274.73	3.61765	2.75391	43.0042	31.513	40.9299	22.6971	4.19728	3.71436	0.38017	6.7585	51.8512	15.5198	207.7	151.06	5.64245	20.8326	4476	2.46226	6.05364	8.00766	2528.8	39.5	0.822642	0.688073	1.26147	1396.7	5.8	0.505764	1.63968	1.71915	1.96292
1J5	G1	44.9565	41.2397	0.229409	58.0766	3.89996	4.95704	0.467815	6.68541	142.19	12.1088	4.15576	45.6299	11.5848	48.1298	30.7747	12.7149	7.32583	1.47137	1.104	50.0611	21.1233	130.8	157.54	1.47808	16.9043	5478	1.37272	1.46199	2.92398	1166.45	15.5	0.250863	2	0.8	1849.9	1.2	0.186113	0.600434	1.8754	9.09091
2I5	G1	38.4215	76.0827	3.11745	21.6593	3.45447	9.79048	0.820087	5.41329	309.3	6.86304	3.34441	51.5992	24.6727	43.9416	25.9818	10.1635	10.7073	1.11255	6.19312	65.0652	15.6522	168.7	137.94	4.30504	21.3352	8019	3.07059	1.25889	5.77449	1924.3	41.3	0.384034	1.96937	9.62801	2417	61.2	0.693456	2.48336	1.15479	1.2069
4J5	G1	53.42	44.621	5.96155	47.4783	2.71316	3.72597	0.333484	2.96874	172.2	5.88538	2.98025	38.0004	12.9876	59.9664	20.448	5.70089	5.5562	0.625072	8.67726	85.4462	25.3694	230	190.6	1.71607	16.2331	4817	3.19018	0.503778	1.20347	499.84	10.1	0.264286	0	1.35135	1187.7	21.1	0.534072	1.61893	0.786401	2.08461
5H8	G1	55.6875	68.9689	1.49004	30.3305	4.23431	6.73593	0.52288	3.03869	275.3	4.11643	3.93935	32.6063	29.7963	49.3434	13.9847	18.8875	8.83675	1.42415	3.50877	60.6407	18.1922	163.1	143.8	7.69426	13.0393	5569	1.89754	3.02376	1.85745	1462.1	19	0.527869	1.39752	1.39752	1626.6	23.5	1.17352	2.40461	0.536447	3.99113
9H5	G1	56.1909	79.6717	2.69624	16.4592	3.8265	5.78234	0.357096	9.77817	308.53	10.876	3.89819	33.9678	31.8177	46.667	14.9415	10.9582	4.18925	0.50943	3.04396	64.4191	18.9977	143.4	138.3	2.02778	26.3618	4431	1.38694	2.25394	1.95342	1713.04	19.7	0.472037	1.98675	1.3245	1179.7	7.5	0.790855	1.73703	3.25258	16.2736
9J4	G1	63.0646	52.453	1.23473	44.8049	2.0754	4.50874	0.269276	3.20215	216.41	5.43294	2.31641	27.7073	18.7607	37.7308	37.6635	5.2844	4.46222	0.388669	5.78318	72.9153	23.4543	193	200.2	5.63622	12.8248	3988	2.25669	0.907188	1.98883	1542	23.9	0.370079	0.425532	1.06383	1129	20.2	0.677174	1.70957	0.747612	7.03812
2H0	G2	43.6782	90.7721	2.78312	6.66282	5.43799	8.17622	0.87213	5.08059	439.9	5.31521	4.78276	40.0034	21.3415	70.1582	4.40415	20.2283	16.9374	2.87775	7.07424	66.963	26.7654	263.5	207.492	5.3674	18.4887	6045	1.96309	4.95868	3.23691	1994.7	30.9	1.02751	2.36842	3.28947	2255.1	25.5	1.15475	3.42554	2.65273	2.0073
2H1	G2	46.4586	47.8643	5.48513	45.689	3.39984	4.87647	0.500612	6.98819	165	13.1955	3.97291	45.8847	30.9631	32.1883	30.726	5.09791	7.69062	0.616271	2.21675	51.6314	8.52891	125.7	88.95	2.78839	13.5767	4595	1.88661	0.804543	1.18315	1177.7	11.6	0.241071	0	0.37037	1375.4	14.6	0.747493	1.78939	1.51526	5.44178
2JI	G2	53.1163	58.626	2.54424	37.6525	2.44743	2.20346	0.236224	4.68177	201.31	7.38058	2.99227	39.9704	34.0521	33.4654	25	3.85447	3.00535	0.185261	4.48885	78.6908	8.75602	153	83.2	2.66491	14.4174	3185.6	2.42105	0.615942	1.30435	936.29	14.1	0.247368	1.77305	1.41844	1418	10.1	0.683526	1.95027	1.39995	2.50784
4J8	G2	59.0435	34.9655	1.24266	62.8855	2.82164	2.74753	0.353417	4.19224	114.62	10.3734	3.179	28.8469	18.8193	43.7989	29.3665	9.31047	4.17688	0.490025	4.39304	71.6486	19.3383	125.9	163.4	1.37135	26.0563	2692	2.76685	2.26876	1.04712	993.5	13.6	0.236606	5.10204	1.02041	915.7	10.3	0.300655	0.637845	0.817806	14.0625
9L3	G2	55.0326	58.2841	0.841991	39.964	2.5769	4.10471	0.28519	3.21523	213.22	4.977	3.02907	37.8917	37.6627	24.2554	32.3718	3.34813	3.59961	0.207101	1.32647	42.7474	13.5447	167.6	115.15	3.52692	11.723	4291	2.55577	2.29496	1.84349	1104.8	14.3	0.223077	1.2931	0.862069	1318.7	0.7	0.81371	1.89075	1.02082	1.67364
BH73	G2	66.0133	46.0204	3.92574	48.9142	3.19825	5.76063	0.425715	4.03127	178.82	6.88228	3.55972	27.0197	16.7073	48.1864	26.7658	7.64268	9.32131	0.664867	7.22729	75.3696	15.2045	137.2	139.1	3.61695	11.3558	4495	0.919757	2.47469	3.82452	1271.4	24.7	0.297964	1.38889	0.347222	823.4	15.9	0.965552	1.86746	0.893676	2.86533
BJ08	G2	50.1041	70.7599	1.7891	26.8636	3.06768	5.40797	0.334327	8.72938	244.34	11.6143	3.15413	37.0925	20.9691	51.0253	23.337	11.2962	8.52557	1.20835	3.43965	77.9124	10.2033	181.2	96.1	11.9108	20.7117	3848	2.11769	2.579	2.43371	1368.4	24.5	0.304615	1.0101	2.0202	1922.6	39	0.634303	1.87376	1.29052	11.7647
SBR123	G2	63.9095	46.9139	3.6961	47.6477	1.7635	4.74393	0.205339	2.39494	174.11	4.87463	2.29145	31.1288	32.6038	27.8735	34.5567	2.42405	4.12275	0.185989	4.92169	66.9344	5.44182	196.1	77.3	4.25214	13.4673	2786	1.66923	2.30415	2.30415	932.99	18	0.247009	0.346021	2.42215	1052	20.4	0.877158	2.01236	0.5243	0.679117
71I	G3	51.0123	41.8279	1.53181	55.966	2.63852	3.30915	0.230871	7.44884	164.81	14.5869	3.39057	41.4634	19.6303	42.5744	32.9486	5.09468	3.11993	0.256988	3.60553	68.5912	9.19938	164.7	86.74	3.05398	20.284	7426	1.20619	1.39398	2.34776	1650.3	23.5	0.275221	1.28617	4.18006	2613.4	33.7	1.0723	2.71649	1.03973	16.9533
7H1	G3	60.5646	52.4026	1.01106	46.9104	3.93856	5.02008	0.443881	7.66579	201.1	13.7526	4.58487	29.9964	30.8841	22.7328	42.4924	6.94929	8.74884	0.896223	11.4825	83.8189	10.3428	213.7	112	10.4904	10.3028	7466	0.9032	5.75731	11.8689	3008.1	66.1	0.4168	0.191939	6.71785	2553.2	39.5	1.19485	3.10382	0.947096	4.86891
7H7	G3	45.8555	82.6971	2.1539	16.0355	3.73067	11.6371	0.950585	9.787	334.1	11.579	3.70843	47.5939	38.5717	44.2922	11.5573	9.68926	14.8719	1.58096	4.65266	82.2171	31.3222	224.8	223.47	4.47007	11.4234	4958	1.30272	2.23765	1.46605	1065.06	16.7	0.300551	1.67224	1.00334	2084.3	9.6	0.500622	1.31589	2.26517	5.7947
8G9	G3	48.089	55.6808	0.299085	42.5357	1.76533	2.39997	0.266258	2.628	205.5	4.62219	2.20752	43.2533	35.9205	38.1468	21.2084	2.69262	1.76399	0.150041	1.85748	43.7155	6.83702	182.3	82.32	3.14956	7.53021	3434	1.51062	0.878735	1.17165	1172.5	17.3	0.141593	1.25	1.875	1294.6	33.1	1.07203	2.66124	0.730519	1.6129
9H0*	G3	52.159	70.6564	2.44335	27.9281	3.62999	6.02663	0.658725	4.37144	279.6	5.97278	3.49114	34.3633	29.5348	42.5117	22.316	10.3531	11.0126	1.31896	13.619	70.4481	22.2452	168.3	174.29	8.82727	17.7886	6434	4.96612	1.89715	2.27991	1509.4	23.9	0.896694	2.11982	1.29032	1890	19.2	0.55471	1.50726	0.863836	1.94175
9J9	G3	55.9601	63.0952	10.4317	23.4191	3.17193	7.60321	0.444474	5.23922	276.4	7.6162	3.05262	37.2904	32.8651	33.901	27.2966	4.8004	8.04447	0.54573	1.48822	53.0405	7.60135	163.9	108.5	4.32689	9.36104	3827	1.33193	0.883281	2.08202	1103.67	12.8	0.580672	0.434153	1.73661	1165.2	4.8	0.919961	2.36739	1.98334	1.4992
BE23*	G3	52.1105	43.0348	4.81134	50.9259	4.62152	2.979	0.399008	6.0549	166.42	10.8454	5.22099	41.3711	14.1944	45.1108	33.8099	11.1789	5.31375	0.74168	2.26484	68.835	28.9178	160.6	227.35	4.58581	23.8042	5375	2.97548	0.888985	0.67216	1439.4	5.7	0.116774	1.65746	0.552486	1453.5	11.8	0.504634	1.33587	0.582356	13.3935
BJ39	G3	40.0074	69.1299	1.89242	28.1292	5.32243	5.27615	0.488532	16.0517	230.1	21.4806	5.59399	51.7035	39.4692	30.7588	25.001	8.65465	4.14229	0.433727	4.01144	73.4234	12.3498	133.6	107.13	1.793	25.2091	3400	4.216	1.28083	0.996205	950.06	10.6	0.348	0.287356	1.14943	943.7	3.1	0.3779	1.31718	3.57938	11.9658
1H3	G4	41.2885	80.9828	1.72827	16.4463	4.26225	10.3819	0.688849	12.4387	318.21	14.2128	4.30622	47.0149	22.329	61.7857	8.12898	14.5944	10.1707	1.38814	6.05721	63.0196	18.2355	146.2	153.26	8.78641	8.28681	3809	7.96673	0.615679	0.711452	922.84	13.2	0.200558	1.63043	2.71739	1402	15.3	0.849289	2.88216	3.68204	12.1662
2H8	G4	41.5354	63.4388	9.28843	24.7988	4.26152	10.0489	0.997482	15.1472	267.22	18.4112	4.17218	46.6937	26.8998	50.9971	12.7119	10.3663	12.4572	1.71308	1.2484	47.4713	17.7011	162	133.91	2.88376	18.2927	5018	2.2648	7.9858	5.76752	1875.4	20.6	1.18264	1.86916	1.18946	1451.4	13.4	0.369899	1.15662	5.87646	15.0195
7I3	G4	56.9293	71.3467	3.38498	24.3297	3.29871	4.04403	0.25879	3.24918	258.2	4.1953	3.19679	29.8702	40.701	31.3034	23.3724	6.35276	4.91253	0.374852	5.12527	68.2856	10.0291	196.8	106.8	4.6	10.6703	3700	1.75	0.857143	2.14286	1563.03	15.6	0.590833	0.423131	0.846262	1669.3	18.9	1.00168	2.39584	1.34399	1.19157
9J7	G4	57.4837	61.8611	1.4494	37.3971	2.7187	4.37393	0.261578	5.22721	222.2	8.48662	3.20948	34.7565	37.5887	32.0496	26.617	3.76596	6.05674	0.375887	14.2865	81.7177	17.3005	201.5	156.08	3.94464	10.1856	5076.2	0.81875	3.48964	4.4711	1990.2	26.8	0.129464	1.37931	2.75862	1658.3	30	0.741836	2.23461	0.387281	10.1695
BH70	G4	39.2895	74.9292	0.54106	23.7156	3.75708	7.90352	0.515777	7.34064	263.08	9.30378	3.90066	50.8463	23.8268	59.36	8.43199	13.1208	7.73649	0.722854	4.09703	58.6501	22.346	179.3	176.16	3.5322	14.8512	5542	1.24576	1.90476	1.70068	950.1	24.7	0.550847	0.307692	1.38462	1660.1	15.9	0.75036	2.45226	2.21665	3.9604
BJ36	G4	46.7798	62.1689	15.2442	18.6761	4.22507	6.13558	0.498828	9.23416	280.42	12.311	3.8514	44.3506	20.9986	61.0439	10.2652	5.52457	7.14511	0.42092	1.22385	65.121	13.6089	243.8	112.76	2.82951	15.0637	4718	2.67131	0.122737	1.44216	1365.5	11.4	0.404098	1.0142	0.608519	1171.3	6	0.773901	2.77339	4.75685	4.34109
BJ58	G4	54.493	40.3114	2.54109	55.7346	3.58636	3.89634	0.291955	7.43492	160.22	13.6128	4.18455	37.8548	14.113	34.5094	46.1786	6.53764	4.11975	0.503295	3.18901	60.4503	20.9431	200.9	182.07	4.63362	24.6512	6574	2.4931	0.622407	0.760719	811.6	18.3	0.256034	1.6835	1.3468	1138.6	19.7	0.979731	2.38607	1.05332	9.41828
OH2	G4	54.8082	65.7236	1.99622	30.646	2.87722	6.87232	0.439169	6.65493	262.2	7.70089	3.08994	37.841	16.3917	52.4981	24.2444	4.70702	8.19584	0.601388	0.771928	42.7621	16.8053	160.4	136.74	3.21271	18.4912	3619	1.17119	0.434153	3.40087	1824.2	18	0.15339	0.552486	1.65746	1386.1	2.5	1.09225	2.01941	3.06175	20.563

## Sheet: Fig 2C_D & Fig S9 - FRT Luminex
SID	Group	Time Point	Study Week	FGF-Basic	IL-1B	G-CSF	IL-10	IL-6	IL-12	Rantes*	Eotaxin**	IL-17*	MIP-1a	GM-CSF***	MIP-1b	MCP-1	IL-15	EGF	IL-5	HGF	VEGF	IFN-g	MDC	I-TAC	MIF	IL-1RA	TNF	IL-2	IP-10	MIG**	IL-4**	IL-8
9J4	G1	Baseline	-5	2.01	275.92	25.74	7.73	22.01	52.24	3.04	3.4	1.67	95.85	0.76375	8.67	156.82	16.27	15.5	0.16875	34.14	55.64	12.7	171.24	15.59	168.65	36888.2	55.44	155.32	1.97	105.74	4.8	967.23
9H5	G1	Baseline	-5	5.44	254.96	45.35	11.31	68.43	170.91	30.31	1.99	2.4	34.72	0.76375	13.44	184.09	23.78	14.62	0.2	281.49	69.83	18.74	275.43	27.06	475.39	30641.8	77.66	326.88	0.82	40.91	5.3	1068.11
5H8	G1	Baseline	-5	1.16	132.78	15.74	6.95	24.81	29.02	1.1175	0.91875	0.87875	6.42375	0.76375	4.05	48.36	5.34	2.14	0.16875	8.5825	25.17	8.87	119.93	6.50625	101.22	15001.2	27.31	109.37	1.06	12.11	3.95	174.21
4J5	G1	Baseline	-5	0.5	43.74	11.66	49.24	3.87	17.62	1.1175	0.91875	0.87875	29.13	0.76375	2.225	51.37	2.81	1	0.16875	8.5825	5.55	3.19	119.93	6.50625	243.54	931.59	17.825	76.05	1.96	9.63375	3.95	214.53
2I5	G1	Baseline	-5	5.96	211.86	41.34	12.49	7.81	45.33	11.33	1.17	2.17	12.13	0.76375	7.53	98.46	11.05	5.87	0.16875	163.78	5.18	8.52	310.73	29.75	436.63	30885.5	60.4	212.1	0.77	9.63375	3.95	306.47
1J5	G1	Baseline	-5	1.37	95.86	36.02	9.9	14.27	35.01	9.66	1.28	1.94	9.96	0.76375	5.09	71.55	7	3.37	0.16875	71.65	5.06	7.29	235.15	36.7	952.91	20978.4	49.55	158.34	1.34	21.09	3.95	235.21
1I1	G1	Baseline	-5	4.54	57.5	41.86	8.32	6.35	61.55	18.44	1.46	2.93	27.19	0.76375	6.83	112.19	8.88	14.48	0.16875	120.72	3.39	8.87	275.43	64.71	944.18	21532.3	54.74	219.71	1.74	74.58	3.95	556.46
1H5	G1	Baseline	-5	1.53	137.42	27.52	3.06	7.19	40.43	3.58	2.42	2.67	10.42	0.76375	5.3	70.96	8.28	3.79	0.31	59.17	7.61	7.64	212.47	32.37	812.24	31069.8	48.65	161.81	1.35	14.57	3.95	210.08
BD31	G1	Baseline	-5	10.83	31.81	131.51	13.51	1686.64	179.12	623.72	0	0	12.55	0	62.79	488.15	20.88	39.52	0	0	2.23	39.07	687.21	62.33	3482.27	39198.1	141.13	1152.23	1.1	2.25	12.76	939.2
BC95	G1	Baseline	-5	206.91	212.12	120.75	40.18	1003.14	155.58	407.18	0	0	26.58	0	16.11	404.06	19.46	18.61	0	0	29.28	18.75	968.36	225.78	701.9	33201.4	119.46	311.54	2.49	16.54	24.72	1195.73
BC20	G1	Baseline	-5	2.5	39.65	45.87	8.06	21.21	57.49	8.02	0	0	51.21	0	8.08	788.6	9.45	9.38	0	0	35.06	12.4	253.68	51.48	632.65	65628.8	65.56	149.57	1.31	87.9	6.18	1145.96
BA12	G1	Baseline	-5	1.3	68.22	23.17	4	12.87	46.4	1.175	0	0	5.82	0	4.88	190.92	4.71	5.27	0	0	36.85	7.25	119	36.28	61.41	28151.7	29.68	62.65	1.37	11.89	3.95	334.53
SBR123	G2	Baseline	-5	6.92	36.76	63.16	8.83	37.62	184.1	84.87	2.6	6.57	21.53	0.76375	13.25	547.57	21.57	41.94	1.72	405.71	36.65	21.11	502.95	110.95	1908.94	32386.8	69.38	513.1	2.39	23.56	8.03	1341.58
BJ08	G2	Baseline	-5	1.85	597.55	17.69	9.72	11.93	28.58	1.1175	1.4	0.87875	10.15	0.76375	5.91	24.14	11.43	13.5	0.16875	8.5825	37.65	14.21	156.96	19.65	8.76	29278.8	76.32	40.33	1.21	17.96	3.95	7.69
BH73	G2	Baseline	-5	2.09	6.43	67.04	29.83	6.15	59.6	15.42	1.75	9.03	16.39	0.76375	6.93	43.55	8.82	10.24	0.16875	171.27	1.29	7.64	262.07	107.4	2425.83	24306.3	44.94	234.58	3.1	19.03	3.95	18.34
9L3	G2	Baseline	-5	109.39	49.96	39.1	36.5	69.13	89.62	347.62	8.18	2.45	17.66	0.76375	13.73	174.24	17.19	13.47	0.24	197.87	2.46	17.1	448.34	45.22	909.06	33633.2	66.48	426.08	0.4	9.63375	5.52	529.32
4J8	G2	Baseline	-5	1	65.01	23.87	2.44	4.76	15.02	1.8	0.91875	0.91	6.42375	0.76375	3.65	93.68	3.81	2.15	0.17	17.43	6.22	5.46	119.93	20.67	300.01	16380.8	25.14	119.44	2.41	9.63375	3.95	186.19
2J1	G2	Baseline	-5	2.12	245.16	31.45	2.66	7.64	26.76	13.56	2.04	2.36	9.88	0.76375	6.27	105.12	8.03	4.08	0.16875	41.35	9.47	6.36	246.68	27.36	277.5	32472.6	49.98	151.03	1.69	9.63375	3.95	348.82
2H1	G2	Baseline	-5	2.35	89.93	39.1	5.52	13.02	13.87	3.74	1.05	0.87875	8.93	0.76375	6.27	101.02	7.1	5.23	0.16875	89.78	16	6.06	291.28	18.02	186.61	35174.2	33.67	191.93	1.98	15.14	3.95	173.64
2H0	G2	Baseline	-5	1.06	67.07	24.97	5.62	13.98	33.47	1.8	0.91875	0.87875	6.42375	0.76375	4.86	123.54	5.06	5.2	0.16875	19.54	39.19	8.19	119.93	7.89	52.79	23729.9	25.14	99.75	0.54	29.12	3.95	214.12
6D3	G2	Baseline	-5	2.58	278.19	56.18	8.67	14.57	23.21	17	0	0	41.94	0	11.29	161.15	16.2	5.66	0	0	38.35	13.16	276.03	39.62	818.1	43785.3	90.41	201.93	2.18	43.33	5.65	682.25
BC07	G2	Baseline	-5	1.11	31.07	33.86	1.09	2.07	9.45	1.175	0	0	11.26	0	3.54	42.44	3.8	3.05	0	0	3.24	4.61	184.31	38.08	631.63	13299.7	34.04	105.32	1.68	12.66	3.95	94.15
BA42	G2	Baseline	-5	7.37	363.98	80.62	17.82	494.63	76.38	21.62	0	0	58.25	0	21.74	222.16	30.99	10.6	0	0	55.73	26.91	610.76	72.75	863.41	41974.3	117.8	723.28	1.46	11.11	9.96	1199.43
BD42	G2	Baseline	-5	3.38	1189.35	53.41	10.03	31.41	96.03	4.99	0	0	21.47	0	14.5	277.57	23.28	22.86	0	0	174.76	24.18	298.06	40.13	407.4	56403.7	125.93	168.62	3.58	45.93	10.24	2059.73
BE23	G3	Baseline	-5	17.08	269.69	29.09	8.75	37.79	97.34	99.43	3.58	1.34	14.13	0.76375	11.01	395.61	25.73	13.96	0.28	63.48	61.2	18.61	258.16	108.32	204.01	41763.1	64.12	229.48	0.82	92.69	5.58	830.13
9J9	G3	Baseline	-5	4.68	189.6	39.1	4.59	10.74	74.01	48.6	2.76	3.98	104.72	0.76375	11.01	142.65	12.08	5.39	0.16875	64.38	16.66	9.11	240.85	35.29	377.37	40985.7	59.27	214.79	1.56	87.97	3.95	855.62
9H0	G3	Baseline	-5	2.43	305.11	31.16	2.82	9.88	58.08	14.63	2.4	1.84	9.95	0.76375	9.68	87.18	10.67	5.19	0.17	40.4	13.81	8.5	222.94	21.72	445.66	39509.7	55.44	195.82	1.13	9.63375	3.95	309.12
8G9	G3	Baseline	-5	2.36	12.63	52.02	18.14	11.78	66.18	15.55	1.93	7.92	18.93	0.76375	7.74	58.28	9.73	3.33	0.16875	158.73	16.34	11.7	465.21	116.05	2202.85	30755.4	53.9	263.17	3.6	224.36	3.95	153.19
7I1	G3	Baseline	-5	1.02	23.73	11.66	49.3	9.14	24.14	1.1175	0.91875	0.87875	6.42375	0.76375	2.34	35.83	4.4	8.49	0.16875	8.5825	18.28	5.57	119.93	19.04	32.82	16030.4	17.825	40.33	0.28	10.79	3.95	49.78
7H7	G3	Baseline	-5	1.13	28.75	17.37	5.16	7.61	10.48	2.09	0.91875	0.87875	7.95	0.76375	2.99	53.06	4.81	1.74	0.24	8.5825	14.72	5.74	119.93	15.28	223.26	29562.6	18.37	87.78	3.11	9.63375	3.95	238.21
7H1	G3	Baseline	-5	24.98	41.47	40.55	5.11	10056	213.97	403.64	30.76	4.01	16.84	0.76375	49.92	328.62	34.75	11.66	0.21	309.78	2.22	75.86	354.29	42.83	1956.56	26691.5	95.02	594.34	1.15	24.99	5.94	1802.45
9H1	G3	Baseline	-5	70.87	35.28	82.37	19.18	14.45	286.25	103.62	0	0	28.35	0	11.29	317	8.69	9.56	0	0	6.77	10.48	552.33	136.38	4306.71	42542.1	96.34	329.41	1.84	2.25	9.14	352.67
OH2	G4	Baseline	-5	1.23	23.08	24.45	8.59	9.39	31.61	2.69	0.91875	1.1	6.42375	0.76375	3.21	50.51	4.81	3.28	0.16875	8.5825	8.01	5.22	128.48	13.28	931.6	18941.5	18.37	123.39	1.66	9.63375	3.95	102.17
BJ58	G4	Baseline	-5	5.9	6.29	61.97	3.94	16.27	97.42	22.76	1.75	10.04	22.01	0.76375	8.34	89.28	11.63	9.96	0.29	165.46	25.74	15.11	456.78	128.25	2355.29	17303	46.82	289.11	3.62	9.63375	3.95	16.34
BJ39	G4	Baseline	-5	13.76	481.84	61.04	8.53	42.76	255.48	103.63	6.2	5.35	20.12	1.11	15.78	335.08	31.27	16.57	1	148.58	39.69	19.91	362.87	58.29	934.79	43884.3	100.21	525.29	1.27	19.15	7.13	810.17
BJ36	G4	Baseline	-5	62.55	55.88	50.78	7.97	36.03	73.29	276.3	5.07	2.63	13.82	0.82	12.98	276.73	11.8	9.3	0.19	112.6	28.04	16.68	550.45	58.29	1845.34	26490.8	64.12	583.38	1.1	9.63375	5.96	332.7
BH70	G4	Baseline	-5	2.52	779.98	40.34	7.66	20.75	55.16	6.54	3.46	2.08	15.7	0.76375	10.79	124.86	19.46	13.72	0.19	79.4	38.83	16.36	405.84	64.17	356.8	44498.7	88.82	252.56	4.11	25.72	5.58	518.42
9J7	G4	Baseline	-5	0.88	19.53	18.64	6.43	11.78	11.02	2.73	0.91875	0.89	6.42375	0.76375	2.34	54.54	4.71	3.19	0.16875	26.35	4.29	4.2	119.93	15.93	526.71	15355.5	21.62	80.83	0.36	9.63375	3.95	185.13
7I3	G4	Baseline	-5	14.34	357.01	21.13	5.08	11.73	59.6	85.65	2.05	2.36	14.97	0.76375	6.52	107.95	10.6	5.69	0.41	62.65	14.09	9.93	221.57	22.58	306.65	31618.1	58.82	121.43	0.97	21.09	3.95	535.01
2H8	G4	Baseline	-5	3.04	130.82	41.15	8.01	26.75	45.65	17.78	1.55	0.91	69.75	0.76375	11.23	189.28	14.25	7.69	0.28	88.06	37.43	13.34	269.4	53.95	156.88	44522.4	54.11	301.2	1.28	14.29	7.52	287.13
1H3	G4	Baseline	-5	0.69	22.93	13.33	2.2	8.28	16.93	1.1175	0.91875	0.87875	6.42375	0.76375	2.66	109.94	2.0025	2.93	0.16875	13.1	17.95	5.31	119.93	6.50625	29.59	20209.9	19.91	60.4	0.36	50.13	3.95	130.54
9H8	G4	Baseline	-5	4.99	30.32	42.06	4.17	10.95	79.46	18.18	0	0	14.63	0	7.01	711.96	7.11	7.98	0	0	38.1	11.25	223.32	37.31	451.42	43389	51.62	133.11	2.14	29.57	5.39	244.73
9J4	G1	Post 20-week Conditioning	20	1.72	232.82	30.86	7.64	37.06	52.98	2.42	1.67	1	106	0.76375	9.46	163.96	15.37	20.22	2.96	48.87	48.09	13.65	178.09	16.95	299.43	39114.3	52.76	203.49	1.9	41.3	4.04	555.38
9H5	G1	Post 20-week Conditioning	20	1.92	410.04	31.16	5.73	20.1	50.78	5.62	1.67	1.17	13.88	0.76375	9.01	90.46	10.81	10.21	0.23	50.72	29.19	9.42	234.95	22.24	256.51	36725.6	74.11	203.49	1.27	11.64	60.86	344.67
5H8	G1	Post 20-week Conditioning	20	3.63	50.93	27.08	8.69	35.14	82.89	1.58	1.23	1.7	11.38	0.76375	7.03	120.19	30.76	5.01	0.18	92.71	55.02	18.01	203.34	38.44	969.49	36229.9	44.94	213.63	1.2	10.79	4.23	476.66
4J5	G1	Post 20-week Conditioning	20	0.335	3.68	8.74	43.28	2.01	4.79	1.1175	0.91875	0.87875	6.42375	0.76375	2.225	7.2425	2.76	1.42	0.16875	8.5825	3.68	2.7325	119.93	19.04	66.67	247.79	17.825	40.33	0.26125	9.63375	3.95	23.99
2I5	G1	Post 20-week Conditioning	20	14.04	44.91	31.07	7.18	19.13	77.62	4.93	0.91875	0.87875	6.42375	0.76375	5.91	85.55	18.62	5.38	0.16875	158.73	13.53	9.04	175.66	37.95	717.28	29036.2	36.83	234.58	2.1	9.63375	3.95	179.29
1J5	G1	Post 20-week Conditioning	20	54.98	281.72	32.46	6.47	53.57	81.76	203.91	3.65	3.31	17.91	16.76	10.91	122.77	20.23	10.75	0.18	163.78	24.37	19.1	319.49	37.45	1666.34	18813.8	92.08	234.58	0.9	31.25	5.09	283.08
1I1	G1	Post 20-week Conditioning	20	2.68	155.63	29.38	13.61	9.52	34.17	1.46	0.91875	0.87875	9.39	0.76375	4.68	183.94	9.73	5.95	0.22	72.75	13.96	8.69	248.65	28.41	552.85	19232.7	37.9	165.25	2.49	17.96	3.95	288.94
1H5	G1	Post 20-week Conditioning	20	1.69	215.38	29.94	4.16	12.87	42.89	1.14	1.46	1.61	6.42375	0.76375	6.01	100.26	10.35	5.95	0.83	91.7	29.73	10.46	166.34	24.01	278.49	23858.3	41.02	129.18	1.9	13.36	3.95	343.75
BD31	G1	Post 20-week Conditioning	20	1.8	25.08	47.33	3.13	12.52	37.42	16.75	0	0	14.31	0	7.54	128	5.34	1.96	0	0	3.72	6.87	341.31	59.64	1939.62	22669.2	62.96	222.25	1.86	82.04	4.62	388.07
BC95	G1	Post 20-week Conditioning	20	1.39	2.85	30.36	4.14	9.31	4.79	3.09	0	0	9.37	0	4.61	21.52	2	0.83875	0	0	25	7.25	207.87	27.37	692.88	25636.2	29.68	136.45	2.6	2.25	5.13	2.98
BC20	G1	Post 20-week Conditioning	20	4.75	2174.43	60.25	11.37	51.98	68.68	11.23	0	0	59.12	0	18.25	191.9	42.63	28.77	0	0	62.77	26.72	630.02	26.03	340.39	71606.3	159.93	324.34	12.45	12.66	12.19	1057.28
BA12	G1	Post 20-week Conditioning	20	3.64	128.26	63.49	7.21	98.29	157.18	10.56	0	0	79.86	0	36.25	296.36	28.88	4.59	0	0	14.84	12.59	479.4	114.05	1289.96	29876.8	83.11	503.87	3.91	38.36	6.71	960.11
SBR123	G2	Post 20-week Conditioning	20	1.37	45.94	19.59	6.9	14.12	42.07	1.14	0.91875	0.87875	6.55	0.76375	4.68	86.3	5.23	10.02	5.24	8.5825	36.79	10.81	119.93	22	169.06	34227.2	24.57	96.67	1.41	17.96	3.95	139.36
BJ08	G2	Post 20-week Conditioning	20	1.13	30.07	17.05	15.03	6.92	4.79	1.1175	0.91875	0.87875	6.42375	0.76375	2.56	35.36	5.23	2.93	0.16875	35.09	9.02	5.57	128.48	8.93	291.24	10503	17.825	115.47	2.18	9.63375	3.95	73.5
BH73	G2	Post 20-week Conditioning	20	5.1	1038.91	47.76	10.68	24.86	66.18	8.27	2.69	11.04	36.57	0.76375	13.44	98.27	30.68	22.63	0.76	247.86	36.23	23.51	371.57	40.41	251.58	33918	122.73	263.17	1.39	56.49	9.47	573.04
9L3	G2	Post 20-week Conditioning	20	5.21	95.39	38.7	6.22	75.84	112.12	9.12	4.09	3.6	15.59	0.76375	20.04	129.93	32.49	6.07	0.3	762.88	60.49	32.06	354.29	51.06	2081.17	28305.7	69.38	592.36	5.95	9.63375	5.73	200.7
4J8	G2	Post 20-week Conditioning	20	0.57	14.76	12.96	1.55	3.55	4.79	1.1175	0.91875	0.87875	6.42375	0.76375	2.225	29.92	2.0025	1.63	0.16875	11.99	6.27	2.82	119.93	12.26	215.48	1777.62	17.825	99.75	1.16	9.63375	3.95	39.33
2J1	G2	Post 20-week Conditioning	20	1.48	56.13	29.83	2.02	4.43	19.98	2.44	1.05	1.08	6.42375	0.76375	5.92	90.89	8.53	4.13	0.25	53.49	5.67	5.16	210.61	26.85	459.98	27287.3	36.47	148.87	2.05	9.75	3.95	216.95
2H1	G2	Post 20-week Conditioning	20	0.83	33.67	26.05	3.61	2.9	13.48	1.1175	1.17	1	6.42375	0.76375	3.65	84.08	5.35	0.83875	0.16875	22.14	4.57	3.98	142.26	33.33	509.04	32310.6	31.71	146.7	1.83	9.75	3.95	79.48
2H0	G2	Post 20-week Conditioning	20	2.2	22.15	39.52	6.93	11.43	86.96	1.35	1.24	1	6.42375	0.76375	7.42	60.45	10.52	3.12	1.36	66.17	22.76	8.19	269.4	118.55	400.45	37837.3	29.64	203.49	4.83	11.64	3.95	17.87
6D3	G2	Post 20-week Conditioning	20	1.84	322.06	37.03	6.07	9.89	4.79	3.7	0	0	24.42	0	7.54	78.64	10.39	7.92	0	0	28.57	11.06	253.68	26.03	833.56	19949.4	79.83	159.19	1.66	14.12	5.13	199.77
BC07	G2	Post 20-week Conditioning	20	0.71	23.65	19.16	0.9	1.95	4.79	20.7	0	0	13	0	2.21	35.08	5.42	0.83875	0	0	2.07	1.63	135.43	5.57	418.03	8686.64	17.825	62.65	0.62	2.25	3.95	80.43
BA42	G2	Post 20-week Conditioning	20	2.67	338.77	72.2	8.97	52.21	40.4	7.49	0	0	93.34	0	11.29	262.76	19.27	7.84	0	0	96.75	17.01	327.01	30.81	475.12	42569.9	103.86	193.03	2.15	17.2	7.78	1617.45
BD42	G2	Post 20-week Conditioning	20	1.3	135.2	25.72	3.06	7.83	14.12	2.24	0	0	10.02	0	4.74	141.12	6.46	4.25	0	0	13.69	6.49	160.2	6.82	267.42	13952.8	38.03	86.75	2.24	8.59	3.95	287.95
BE23	G3	Post 20-week Conditioning	20	11.41	591.42	22.6	2.92	13.23	23.75	6.95	2.87	1.51	13.75	5.14	9.9	152.33	21.53	12.18	3.76	38.01	14.12	10.35	222.94	47.69	474.44	33877.1	78.74	140.1	1.37	15.14	4.04	329.66
9J9	G3	Post 20-week Conditioning	20	1.12	151.04	30.13	7.14	16.83	36.07	1.17	0.91875	0.87875	6.63	0.76375	4.38	57.59	5.06	4.77	4.21	8.5825	38.73	6.36	119.93	9.08	4.06	23080.4	30.69	133.36	1.77	9.63375	3.95	38.24
9H0	G3	Post 20-week Conditioning	20	0.57	75.12	18.13	1.53	3.81	4.79	1.1175	0.91875	0.87875	6.42375	0.76375	3.03	49.16	3.73	2.51	0.16875	14.2	6.78	4.27	119.93	9.67	61.05	11987.1	27.46	72.52	1.32	9.63375	3.95	122.27
8G9	G3	Post 20-week Conditioning	20	6.31	21.23	44.83	7.88	29.59	131.4	12.69	1.93	3.01	16.39	0.76375	11.6	129.42	18.91	7.22	0.28	230.1	63.99	20.93	319.49	47.81	2007.85	33924.1	53.9	360.42	1.78	9.63375	5.94	307.74
7I1	G3	Post 20-week Conditioning	20	1.06	34.07	26.36	27.55	4.82	25.04	1.1175	0.91875	1.21	6.42375	0.76375	3.21	52.85	6.27	2.5	0.31	8.64	7.31	6.26	138.04	33.91	574.87	20239.3	24.57	117.47	1.56	14.57	3.95	140.08
7H7	G3	Post 20-week Conditioning	20	1.59	93.95	24.45	2.81	7.73	25.49	1.28	0.91875	1.26	23.67	0.76375	4.26	86.67	6.54	3.93	1.16	8.5825	12.07	8.34	138.04	29.75	938.11	26265.2	44.94	119.46	1.32	14.57	3.95	100.87
7H1	G3	Post 20-week Conditioning	20	0.58	10.68	14.91	36.95	3.43	4.79	1.1175	0.91875	0.87875	6.42375	0.76375	2.225	50.09	3.56	0.86	0.16875	8.5825	5.64	3.53	119.93	30.8	343.64	2265.71	17.825	73.61	1.3	10.79	3.95	106.47
9H1	G3	Post 20-week Conditioning	20	2.56	280.44	46.08	7.76	28.57	35.44	5.06	0	0	12.77	0	8.08	145.34	16.75	5.45	0	0	37.78	12.59	327.01	31.33	810.22	68225.5	100.15	269.41	6.6	9.46	6.18	561.28
OH2	G4	Post 20-week Conditioning	20	6.01	20.88	25.92	17.01	13.75	34.17	8.25	0.91875	1.85	6.42375	0.76375	3.95	101.89	9.12	2.61	0.31	26.35	6.52	7.47	152.25	37.45	1693.09	24057	43.01	129.18	1.45	19.03	7.2	101.53
BJ58	G4	Post 20-week Conditioning	20	7.59	112.66	25.04	21.18	8.43	66.57	8.05	0.99	1.99	6.42375	0.76375	6.52	109.9	16.91	45.98	3.22	55.61	16.39	10.1	239.66	44.51	1739.71	30239.6	121.74	188.52	1.06	20.07	3.95	388.02
BJ39	G4	Post 20-week Conditioning	20	16.32	172.26	65.88	10.41	35.65	246.08	143.4	9.57	13.1	29.77	1.52	42.87	1887.22	35.69	11.51	0.28	309.18	11.69	28.44	566.97	212.27	3083.16	42684.8	94.64	588.32	2.94	36.79	7.13	1146.14
BJ36	G4	Post 20-week Conditioning	20	8.2	851.24	30.13	8.89	22.77	45.65	7.88	2.52	1.51	13.11	0.76375	10.57	306.3	20.64	14.11	0.61	60.78	42.11	14.76	258.16	23.79	265.12	45158.9	78.24	318.81	1.01	29.12	5.19	362.33
BH70	G4	Post 20-week Conditioning	20	0.66	5.06	14.44	1.13	2.31	8.83	1.2	0.91875	0.87875	6.42375	0.76375	2.225	33	2.22	1.17	0.16875	9.72	4.57	3.25	119.93	39.16	342.76	2295.35	17.825	104.82	0.7	9.63375	3.95	33.41
9J7	G4	Post 20-week Conditioning	20	1.35	41.37	23.85	12.67	26.33	13.65	1.1175	0.91875	0.87875	6.42375	0.76375	3.63	59.52	6.21	1.69	1.33	101.67	7.71	5.22	180.3	20.24	404.63	14202	21.62	161.81	0.82	10.79	3.95	195.65
7I3	G4	Post 20-week Conditioning	20	0.83	10.15	14.41	1.45	5.83	5.76	1.1175	0.91875	0.87875	6.42375	0.76375	2.225	50.09	3.95	0.9	0.39	8.5825	6.11	4.37	119.93	28.14	425.15	9201.76	17.825	83.18	0.47	9.63375	3.95	153.57
2H8	G4	Post 20-week Conditioning	20	6.71	764.7	58.34	11.19	99.19	58.44	3.85	3.11	2.47	24.15	0.76375	18.74	164.97	34.13	16.24	0.45	166.52	32.3	24.15	765.21	41.07	251.38	31116.7	82.2	473.91	2.16	24.32	51.66	392.36
1H3	G4	Post 20-week Conditioning	20	1.09	81.4	23.39	2.34	5.14	23.38	2.32	7.48	1.3	6.42375	0.76375	4.14	73.99	4.77	3.26	4.38	15.28	8.89	4.57	119.93	16.13	435.52	18280	31.71	124.16	0.95	9.63375	7.71	86.16
9H8	G4	Post 20-week Conditioning	20	1.72	56.44	46.29	3.6	8.08	31.5	2.06	0	0	11.85	0	7.01	99.18	8.77	1.22	0	0	14.57	10.68	404.47	65.98	1557.36	56352.8	74.13	222.25	5.02	15.52	9.96	151.35
1H5	G1	Mid-Challenge	41	1.95	220.87	48.79	10.09	13.74	37.02	3.5	4.87	6.4	9.56	0.76375	8.03	86.42	12.77	3.16	5.28	31.52	17.77	10.83	263.67	27.17	1115.1	38516.7	52.65	194.3	2.02	30.1	20.25	111.03
1J5	G1	Mid-Challenge	33	60.76	434.31	50.09	7.83	57.23	59.61	122.19	3.96	2.57	12.72	1.29	12.81	125.23	23.77	11.46	0.27	53.87	19.38	13.76	363.02	19.11	932.47	27253.7	64.88	277.13	1.61	33.08	8.47	188.41
2I5	G1	Mid-Challenge	37	2.04	142.36	46.37	12.57	21.24	58.03	5.97	2.18	1.78	10.19	0.76375	8.43	129.19	19.26	7.12	0.75	111.52	25.78	12	191.2	29.18	498.59	26852.2	43.04	247.5	0.45	11.32	9.16	206.66
4J5	G1	Mid-Challenge	43	1.59	12.34	41.98	4.82	9.43	27.37	2.7	1.01	3.03	23.73	0.76375	6.42	74.49	9.12	10.19	0.24	29.83	9.79	7.3	191.2	41.69	833.94	9334.46	39.43	206.36	2.19	8.24	3.95	290.9
5H8	G1	Mid-Challenge	41	3.64	140.32	54.45	14.01	104.83	19.23	16.4	1.61	2.48	11.53	0.76375	11.8	73.69	25.57	4.47	1.2	79.68	35.97	16.1	285.15	18.15	381.53	47446.8	44.75	355.8	1.64	14.12	9.86	267.9
9H5	G1	Mid-Challenge	27	5.02	516.62	90.92	13.87	75.37	116.22	5.9	1.9	2.76	12.03	0.76375	22.5	99.26	23.49	18.3	15	54.63	54.39	18	162.86	22.39	148.49	43768.4	51.15	213.13	9.05	59.61	11.6	98.34
9J4	G1	Mid-Challenge	29	2.79	143.44	53.8	10.7	33.74	73.63	3.13	3.47	3.32	61.14	0.76375	16.42	79.56	16	7.75	2.09	42.3	22.45	11.4	288.97	12.09	381.62	49146.3	40.2	210.83	1.23	11.81	7.89	169.26
2H0	G2	Mid-Challenge	41	6.73	149.52	63.94	16.3	37.92	40.61	5.26	2.32	5.47	11.53	0.76375	20.7	98.18	29.55	5.37	1.41	106.11	42	26.3	305.7	13.76	299.04	44948	63.62	425.88	1.4	11.32	14.02	154.54
2H1	G2	Mid-Challenge	41	2.78	86.75	50.09	8.96	12.9	24.53	2.48	1.46	2.57	9.88	0.76375	7.9	58.03	16.28	2.06	0.6	53.1	17.63	9.95	217.04	19.58	496.76	48625.6	37.52	202.94	2.95	32.1	10.21	118.1
2J1	G2	Mid-Challenge	41	2.43	42.14	81.4	18.44	8.03	67.45	23.13	2.6	4.36	12.93	0.76375	11.03	142.42	13.51	11.01	2.53	64.78	4.29	15.66	380.98	135.88	998.09	30950.8	49.61	267.91	5.1	33.41	19.21	84.06
4J8	G2	Mid-Challenge	29	2.67	36.4	55.35	10.05	33.74	83.82	2.13	2.11	3.3	8.74	0.76375	8.43	158.48	18.14	5.26	0.39	40.55	29.86	11.41	263.67	57.45	961.41	13914	41.26	244.3	2.44	14.12	7.77	30.44
9L3	G2	Mid-Challenge	29	43.86	160	61.35	18.49	43.89	122.35	333.15	9.45	13.63	25.31	4.87	61.4	570.25	43.65	17.59	0.64	159.4	28.49	39.95	755.17	37.88	3076.22	44793.4	89.99	664.94	1.18	12.28	12.64	261.28
BJ08	G2	Mid-Challenge	39	2.51	55.71	76.36	9.93	23	70.58	2.19	2.95	4.01	9.56	0.76375	10.51	86.23	15.08	4.6	0.5	53.1	23.05	11.85	241.06	39.37	2616.31	25357.5	46.42	314.45	1.27	10.34	7.43	109.15
SBR123	G2	Mid-Challenge	39	3.81	16.29	57.66	7.95	16.07	56.06	4.25	1.46	3.3	9.96	0.76375	15.32	84.72	14.43	4.55	3.48	50.02	17.2	14.64	252.52	33.79	670.64	56908.5	43.04	233	3.13	10.83	5.68	40.87
7H1	G3	Mid-Challenge	29	10.29	263.23	95.88	13.94	58.46	70.58	52.14	2.32	4.01	13.4	1.84	22.85	195.71	32.03	11.29	1.17	117.22	31.33	19.31	344.53	18.15	645.44	22470.2	54.12	431.09	1.76	19.17	9.86	453.9
7H7	G3	Mid-Challenge	27	1.19	15.9	32.59	5.19	10.34	17.17	1.1175	0.91875	2.11	7.96	0.76375	4.63	30.57	9.48	2.92	0.39	22	14.73	7.3	119.93	9.66	268.35	11709	31.25	138.94	2.26	8.24	4.29	36.81
7I1	G3	Mid-Challenge	33	1	15.66	11.02	6.78	15.85	44.2	1.13	0.91875	0.87875	6.42375	0.76375	2.225	27.85	4.11	5.04	0.29	8.5825	27.4	6.56	119.93	28.29	1.43	5275.11	17.825	70.9	2.05	15	4.29	18.55
8G9	G3	Mid-Challenge	27	3.01	54.48	42.56	7.22	24.29	39.02	2.1	0.91875	1.92	6.42375	0.76375	8.16	53.67	10.21	1.57	1.22	46.51	17.73	7.3	119.93	12.25	238.97	9152.47	26.45	239.48	2.3	8.24	5.68	97.09
9H0	G3	Mid-Challenge	41	1.97	58.62	53.8	9.76	28.92	43.66	2.72	2.72	3.13	10.53	0.76375	16.42	90.13	15.26	11.55	2.57	53.77	17.76	10.7	329.09	32.86	901.69	35242.6	50.68	306.73	2.16	22.01	11.66	159.95
9J9	G3	Mid-Challenge	33	4.78	1187.4	55.37	17.13	36.16	35.53	9.59	4.21	4.69	40.13	0.76375	16.42	85.13	30.91	8.99	0.78	70.94	43.68	17.53	403.45	14.74	274.81	55929.8	68.2	358.44	2.12	28.33	13.35	183.79
BE23	G3	Mid-Challenge	43	3.02	185.66	45.02	7.99	13.51	31.42	3.53	2.72	5.8	11.16	0.76375	17.2	67.45	19.4	2.3	0.84	52.13	8.28	8.84	455.43	22.66	478.86	43153	58.33	258.6	2.35	16.58	9.27	114.28
BJ39	G3	Mid-Challenge	27	2.39	25.61	37.75	10.26	22.1	53.25	2	1.52	1.73	8.64	0.76375	17.33	206.55	14.61	28.8	0.44	33.03	28.34	11.74	146.81	31.31	143.96	22269.7	40.2	166.85	0.63	44.77	8.92	58.19
2H8	G4	Mid-Challenge	29	8.61	1059.38	66.83	17	167.76	93.59	3.07	4.21	4.91	31.4	0.86	45.34	115.53	53.15	11.76	1.17	125.97	30.92	32.55	755.58	18.81	247.33	52412	84.11	630.17	3.21	25.07	81.77	519.31
7I3	G4	Mid-Challenge	33	1.91	15.38	35.03	7.99	14.52	22.21	2.93	0.91875	1.73	17.52	0.76375	7.97	127.74	13.2	9.41	0.9	30.05	21.48	6.85	246.1	10.41	335.22	8475.92	46.09	209.06	0.97	5.91	6.86	149.28
BH70	G4	Mid-Challenge	35	1.6	74.34	58.46	17.31	9.78	47.67	2.54	3.39	4.69	9.35	0.76375	10.1	137.06	11.59	4.44	1.92	36.3	8.44	7.67	367.11	107.66	1253.15	19558.5	49.94	214.36	4.09	34.4	8.58	49.06
BJ36	G4	Mid-Challenge	29	1.62	47.41	58.46	9.84	11.64	28.93	8.82	3.06	3.44	8.4	0.76375	9.4	72.93	18.21	2.81	0.68	34.49	7.26	5.68	267.93	30.68	2321.53	44990	41.95	229.98	0.85	17.47	4.43	61.15
BJ58	G4	Mid-Challenge	27	2.31	97.11	62.09	9.36	21.23	78.27	3.46	2.89	4.91	10.1	0.76375	12.44	104.51	19.67	18.94	0.83	41.26	25.13	10.58	267.93	46	1382.58	48163.9	49.94	281.4	2.16	12.82	11.32	158.81
OH2	G4	Mid-Challenge	43	1.83	40.9	50.61	5.62	22.61	60.37	2.28	1.17	5.84	7.37	0.76375	8.83	116.64	14.33	8.77	0.44	40.91	15.66	7.32	329.09	17.35	1188.84	21529.9	60.28	287.8	1.86	25.44	10.63	70.13

## Sheet: Figure S1
GROUP 1																																GROUP 2
1H5				1I1				1J5				2I5				4J5				5H8				9H5				9J4				2H0				2H1				2J1				4J8				9L3
Cycle Day	Estradiol (pg/mL)	Progesterone (ng/mL)		Cycle Day	Estradiol (pg/mL)	Progesterone (ng/mL)		Cycle Day	Estradiol (pg/mL)	Progesterone (ng/mL)		Cycle Day	Estradiol (pg/mL)	Progesterone (ng/mL)		Cycle Day	Estradiol (pg/mL)	Progesterone (ng/mL)		Cycle Day	Estradiol (pg/mL)	Progesterone (ng/mL)		Cycle Day	Estradiol (pg/mL)	Progesterone (ng/mL)		Cycle Day	Estradiol (pg/mL)	Progesterone (ng/mL)		Cycle Day	Estradiol (pg/mL)	Progesterone (ng/mL)		Cycle Day	Estradiol (pg/mL)	Progesterone (ng/mL)		Cycle Day	Estradiol (pg/mL)	Progesterone (ng/mL)		Cycle Day	Estradiol (pg/mL)	Progesterone (ng/mL)		Cycle Day	Estradiol (pg/mL)
22	61	3.47		22	30	0.2		10	128	0.2		5	85	0.2		33	28.5	0.206		9	70	0.2		4	75.1	0.2		17	41.7	0.756		19	49	1.12		4	24.5	0.2		22	20	0.2		21	42.3	0.2		6	53.9
25	54.9	4.95		25	65.4	0.2		13	188	0.2		8	58	0.2		1	20	0.2		12	69.2	0.2		7	225	0.2		20	49.6	5.25		22	71.9	0.2		7	36.2	0.2		25	27.4	0.2		1	62.4	0.2		9	20
29	57.3	0.2		29	66	0.316		17	374	0.418		12	65	0.2		5	20	0.2		16	110	0.2		11	23.6	1.39		24	20	8.17		1	104	0.376		11	38.4	0.229		29	43.1	0.2		5	48.9	0.234		13	545
1	88.1	1.27						20	46.8	4.08		15	49.6	0.2		8	38.3	0.2		19	50.2	1.1		14	54.9	6.06		27	20	0.902		4	120	0.401		14	70.9	0.2		32	43.7	0.229		12	320	0.487		16	50.7
5	59.5	0.329						24	44.9	7.68		19	56.3	0.264		12	64.6	0.2		23	25.9	4.45		18	99.5	4.7		1	20	0.2		8	242	0.2		18	70.5	0.2		36	58.2	0.207		15	73.4	2.57		20	37.8
8	73.2	0.2						27	33.6	0.394		22	44.2	0.212		15	203	0.2		26	31	11.2		21	65.3	11.7		4	60.1	0.378		11	42.11	2.46		21	20.7	0.2		39	41.8	0.22		8	136	0.22		23	20
12	211	0.216						2	28.1	0.234		26	41.9	0.2		19	20	2.67		30	58.4	10.1		25	43.7	0.386		8	81.1	0.382		15	83.6	6.14		1	46.9	0.2		43	74	0.246		19	88.8	4.77		2	59.4
15	106	1.14						6	44.6	0.2		29	92.3	0.2		22	29.5	4.85		33	52	0.869		2	66.5	0.2		11	101	0.553		18	119	13.7		4	69	0.2		46	84.2	0.2		22	109	4.52		5	49.3
19	65.5	3.89						10	86.8	0.2		33	62.7	1.15		26	34.3	7.5		3	29.2	0.282		6	49.9	0.2		15	35.3	0.745		22	58.2	7.12		8	38.9	0.2		50	99.6	0.238		26	50.3	0.677		9	125
21	52.2	4.85						12	160	0.2		35	20	3.73		27	28.6	1.41		5	55.7	0.219						17	42.9	4.62		24	125	0.662		10	36.5	0.274		52	132	0.364		1	82.1	0.485		11	223
26	57.7	1.73						17	57	3.75		40	35.3	10.9		2	29.1	0.2		10	112	0.2						22	28.5	9.62		5	139	0.709		15	63.1	0.2		57	42.5	2.2		6	158	0.325		16	34.7
29	50.4	0.216						20	36.3	4.88		43	84	2.92		5	59.2	0.2		13	78.8	0.992						25	69.3	13.5		8	147	0.44		18	42.3	0.2		60	28.3	0.317		9	107	0.2
4	70.3	0.2						24	71.9	4.3		47	95.4	0.34		9	86.6	0.2		17	40.8	6						29	83.3	1.52		12	179	1.91		22	48.6	0.2		3	20	1.05		13	356	0.251
7	141	0.2						27	112	3.6		3	87.6	0.218		12	213	0.2		20	47.9	5.18						2	77.2	0.242		15	103	4.31		25	110	0.2		6	38.3	0.494
12	40.2	2.53						2	117	0.2		8	95	0.321		17	34.8	3.12		25	28.4	1.98						7	103	0.38		20	128	10.4		30	24.6	3.39		11	33.6	0.2
14	59	4.82						4	124	0.2		10	110	0.2		19	32.9	2.54		27	37.3	1.01										22	98.9	6.12		32	51.6	4.09		13	48.9	0.2
19	70	5.57						9	285	1.21		15	35.8	1.12		24	40.6	1.29		4	51.3	0.2										1	144	0.484		37	65.7	10.8		18	145	0.2
21	59.9	2.84						11	49.7	2.68		17	69.6	3.89		26	67.5	0.731		6	68.6	0.2										3	146	0.347		39	53.6	1.51		20	181	0.2
1	73.9	0.232						15	85.9	8		21	62.9	7.89		1	44.1	0.2		10	70.7	0.2										10	319	0.871		43	82.6	0.575		24	20	2.85
4	89.2	0.2						18	85.6	12.5		24	74.7	9.04		4	75.7	0.2		13	459	1.21										14	50.7	5.36		2	96.1	0.2		27	108	8.05
8	141	0.2						22	71.9	2.06		28	96.6	0.687		8	156	0.2		17	30	3.36										17	68.5	10.3		6	127	0.2		31	115	5.84
11	240	0.2						25	154	0.255		2	78.6	0.273		11	25.4	0.428		20	47.3	8.15										21	58.4	12.6		9	156	0.2		34	98.3	6.97
15	68.2	3.46						4	104	0.2		6	286	0.306		15	29.6	3.16		24	67.1	10.2										24	86.9	1.07		13	28.9	2.26		38	74.6	0.208
18	74.3	7.51										9	26	3.05		18	33.7	5.82		27	49.3	2.04										3	62.6	0.267		16	66.9	6.5		3	71.4	0.213
22	75.7	9.16										13	68.4	7.23		22	50.3	1.21		2	45.9	0.2										6	85.4	0.276		20	72.8	11.7		7	105	0.2
25	38	0.658										16	74.7	9.88		25	59.8	0.2		5	77.6	0.2										11	20	2.96		23	58.1	7.31		10	346	0.39
4	67.7	0.2										21	89.6	0.595		30	160	0.2		10	86.2	0.214										13	80.8	4.13		28	44.4	0.21		15	59.4	6.43
6	54.6	0.2										1	58.1	0.234		32	144	0.2		12	108	0.2										17	40.5	7.62		2	53.9	0.2		17	58.8	6.83
10	179	0.596										5	94.6	0.2		36	20	2.21		16	20	1.69										20	22.8	7.29		6	79.1	0.2		21	91.6	6.84
13	20	3.11										8	222	0.333		39	41	4.27		19	31.9	6.57										23	43.2	0.23		9	159	0.2		24	56	5.94
17	47.8	7.63										12	40.1	3.51		42	28.2	7.4		22	20	4.72										3	29.1	0.2		12	39.8	0.55		27	73.4	0.2
20	27.6	1.61										15	24.7	5.28		45	59.6	6.21		25	31	10.6										7	165	0.2		15	33.5	4.75		3	81.1	0.2
24	72.9	0.684														49	49.6	0.2		29	22.5	1.17										10	225	1.26		19	68.2	12.2		7	125	0.2
2	47.2	0.2														3	61.9	0.2		1	34.3	0.2										14	36.7	6.3		22	69.4	4.61		10	142	1.68
6	92.8	0.2														7	82.4	0.2		5	65.6	0.2										17	56.5	8.79		26	60.5	1.68		14	43.1	5.11
9	87.3	0.955														10	420	0.2		8	37.5	0.2										22	44.2	2.37		1	71	0.2		17	132	6.67
14	25.4	6.14														15	35.2	3.51		13	52.4	0.2										25	49.8	0.297		6	101	0.2		22	106	2.62
																18	28.6	6.11		16	526	1.31										4	85	0.2
																22	58.6	6.87		25	23.2	2.69										7	98.3	0.2
																25	64.3	0.2														10	178	0.2
																3	63.3	0.2
																6	111	0.2
																10	65.1	0.349
[truncated: 58 more columns]

## Sheet: Figure S3A
SFU per million PBMCs
	Gag Pool 1	Gag Pool 2	Gag Pool 3
IJ5	0	0	26.6667	plated 100,000
IH5	0	0	0
2I5	0	0	0
4J5	0	0	0	plated 100,000
5H8	0	0	0
9H5	0	0	0
9J4	0	0	0
9L3	0	0	0
SBR123	0	0	0
BJ08	11.6667	0	30
2H0	0	0	0
2H1	0	0	0
2J1	0	0	0
4J8	0	0	0
7H1	0	0	0
7H7	0	0	0
7I1	2.5	0	32.5
9J9	75	0	0
BE23	51.6667	0	13.3333
BJ39	0	856.667	406.667
BJ58	0	0	0
7I3	0	0	0
0H2	0	0	0
BH70	0	0	0
BJ36	13.3333	30	0
2H8	0	0	0
9H0	0	15	0	plated 100,000

## Sheet: Figure S3B IgA
Sanple	BAMA Type	BAMA Dilution	SIV gp120 mac239 (60)	gp120 (SIVmac251)(MFS 216.94.A2) (19)	gp120 (smE543) SIV (47)	SIV gp130 mac251 (58)	SIV gp140 (Bing Chen) (40)	gp140 (SIVsmE660) (38)	Total Ab Concentration (ug/ml)
Wistar, 1J5, 22/Jul/14	IgA	2	0	1	1	1	12	1	10.965
Wistar, 1J5, 4/Aug/14	IgA	2	1	1	1	1.5	11	1	3.075
Wistar, IH5, 15/Sep/14	IgA	2	1	1	1	1	3.5	1	2.452
Wistar, IH5, 29/Sep/14	IgA	2	1	1	1	1	16	1	2.869
Wistar, 1I1, 9/Jun/14	IgA	2	1	1	1	2	49	1	6.285
Wistar, 2I5, 18/Aug/14	IgA	2	1	1	1	1	20.5	1	7.599
Wistar, 2I5, 2/Sep/14	IgA	2	1	1	1	4	12.8	9.3	1.908
Wistar, 4J5, 29/Sep/14	IgA	2	1	1	1	1	1	1	0.654
Wistar, 4J5, 14/Oct/14	IgA	2	1	1	1	1	8	1.3	1.471
Wistar, 5H8, 15/Sep/14	IgA	2	4.5	1	1	8	31	1	4.95
Wistar, 5H8, 29/Sep/14	IgA	2	1	1	1	3	112.5	156.5	3.505
Wistar, 9H5, 10/Jun/14	IgA	2	2.5	1	1	3.5	13	1.3	1.776
Wistar, 9H5, 24/Jun/14	IgA	2	1.5	1	1	1	8.5	1.3	7.013
Wistar, 9J4, 24/Jun/14	IgA	2	1	1	1	3.5	28	1	4.269
Wistar, 9J4, 8/Jul/14	IgA	2	1	1	1	2	6.8	1	2.172
Wistar, 9L3, 23/Jun/14	IgA	2	1	1	1	2.2	10.2	1	29.519
Wistar, 9L3, 7/Jul/14	IgA	2	1	1	1	2.5	4.5	3.8	0.364
Wistar, BH73, 9/Jun/14	IgA	2	1	1	1	3.5	274.5	1	18.305
Wistar, SBR123, 2/Sep/14	IgA	2	1	1	1	2	16.5	1	7.431
Wistar, SBR123, 15/Sep/14	IgA	2	1	1	1	4.5	46.5	3.5	26.104
Wistar, BJ08, 2/Sep/14	IgA	2	1	1	1	3.8	10.3	1.3	2.825
Wistar, BJ08, 15/Sep/14	IgA	2	1	1	1	6.3	112	1	15.844
Wistar, 2H0, 15/Sep/14	IgA	2	1	1	1	1	1	1	4.765
Wistar, 2H0, 29/Sep/14	IgA	2	1	1	1	1	8	1	2.361
Wistar, 2H1, 15/Sep/14	IgA	2	1	1	1	5.5	17.3	1	0.657
Wistar, 2H1, 29/Sep/14	IgA	2	2.5	1	1	13.5	113	1	6.431
Wistar, 2J1, 15/Sep/14	IgA	2	3.2	4.2	1	8.7	12.7	1	4.578
Wistar, 2J1, 29/Sep/14	IgA	2	1	1	1	6.5	6.5	1	3.442
Wistar, 4J8, 24/Jun/14	IgA	2	1	1	1	4.8	14.3	1	2.333
Wistar, 4J8, 8/Jul/14	IgA	2	1	1	1	6	22.8	1	2.268
Wistar, 7H1, 23/Jun/14	IgA	2	1	1	1	2	90.3	1	11.156
Wistar, 7H1, 7/Jul/14	IgA	2	1	1	1	1	9.5	1	2.857
Wistar, 7H7, 9/Jun/14	IgA	2	1	1	1	1	1	1	0.65
Wistar, 7H7, 23/Jun/14	IgA	2	1	1	1	2	3	1	20.704
Wistar, 7I1, 22/Jul/14	IgA	2	1.5	1	1	19.5	1078	3.8	4.924
Wistar, 7I1, 4/Aug/14	IgA	2	1	1	1	8	115	1	1.919
Wistar, 8G9, 9/Jun/14	IgA	2	2.7	2.2	1	1.2	21.2	2.5	1.637
Wistar, 9H0, 15/Sep/14	IgA	2	1.3	1	1	4.8	21.5	1.5	3.773
Wistar, 9H0, 29/Sep/14	IgA	2	3	1	1	8.2	278.5	405.2	5.202
Wistar, 9J9, 23/Jul/14	IgA	2	1	1	1	5.5	41.5	1	6.565
Wistar, 9J9, 5/Aug/14	IgA	2	2.3	1	1	6.5	41.3	1	12.497
Wistar, BE23, 29/Sep/14	IgA	2	1.8	1	1	2	35.3	1	1.738
Wistar, BE23, 14/Oct/14	IgA	2	1	1	1	3.5	48.5	4	2.682
Wistar, BJ39, 10/Jun/14	IgA	2	1	1	1	2.5	42.8	1	5.242
Wistar, BJ58, 9/Jun/14	IgA	2	1.8	1	1	1.5	35.5	1	1.399
Wistar, BJ58, 23/Jun/14	IgA	2	1	1	1	1.5	160	3.3	46.822
Wistar, 7I3, 22/Jul/14	IgA	2	1	1	1	1	18.8	2	0.61
Wistar, 7I3, 4/Aug/14	IgA	2	1	1	1	1	3.5	1	0.696
Wistar, 9J7, 9/Jun/14	IgA	2	1	1	3	1	25	1	3.065
Wistar, OH2, 29/Sep/14	IgA	2	1	1	1	1	8	1	2.398
Wistar, OH2, 14/Oct/14	IgA	2	1.3	1	1	1	4.5	1	2.287
Wistar, 1H3, 10/Jun/14	IgA	2	1.3	1	1	94.5	166	1	14.317
Wistar, BH70, 5/Aug/14	IgA	2	1	1	1	1	2.5	3.5	0.326
Wistar, BH70, 19/Aug/14	IgA	2	1	1	1	1	9	1	0.673
Wistar, BJ36, 24/Jun/14	IgA	2	1	1	1	1	21.8	1	17.109
Wistar, BJ36, 8/Jul/14	IgA	2	1	1	1	1	5.5	1	0.983
Wistar, 2H8, 24/Jun/14	IgA	2	7.8	1	3	26.5	831	6.5	12.383
Wistar, 2H8, 8/Jul/14	IgA	2	1	1	1	4	77.5	1	14.747
Wistar, 1I1, 27/May/14	IgA	2	1	27	11	38.5	125	4.8	14.068
Wistar, 1I1, 9/Jun/14	IgA	2	1	1	1	2	49	1	6.285
Wistar, BH73, 27/May/14	IgA	2	1	1	1	13.8	75.3	1	10.791
Wistar, BH73, 9/Jun/14	IgA	2	1	1	1	3.5	274.5	1	18.305
Wistar, 8G9, 27/May/14	IgA	2	1	1	1	4.3	14.3	1	8.642
Wistar, 8G9, 9/Jun/14	IgA	2	2.7	2.2	1	1.2	21.2	2.5	1.637
Wistar, BJ39, 28/May/14	IgA	2	1	1	1	29.5	65.3	1	45.565
Wistar, BJ39, 10/Jun/14	IgA	2	1	1	1	2.5	42.8	1	5.242
Wistar, 9J7, 27/May/14	IgA	2	1	1	1	1	3	1	4.131
Wistar, 9J7, 9/Jun/14	IgA	2	1	1	3	1	25	1	3.065
Wistar, 1H3, 28/May/14	IgA	2	1.5	1	1	96.3	64.8	1	10.904
Wistar, 1H3, 10/Jun/14	IgA	2	1.3	1	1	94.5	166	1	14.317
Cutoff (AVG 32 Baselines @ 1:2)			100	100	100	100	249.952	100

[truncated: 3 more sheets: Figure S3B IgG, Figure S7B, Sheet1]
